# Supplementary material for: Genomic divergence between Dickeya zeae strain EC2 isolated from rice and previously identified strains, suggests a different rice foot rot strain
Source: PLoS One. 2020 Oct 20;15(10):e0240908. doi: 10.1371/journal.pone.0240908 (PMC7575072; doi:10.1371/journal.pone.0240908)
Supplement: S1 Table — The previously identified strains from rice include D. zeae EC1, ZJU1202, and DZ2Q. The 391 specific genes were grouped into 365 orthoMCL groups. (XLSX) [file pone.0240908.s008.xlsx]

## Sheet: EC2.venn
Specific genes of D. zeae EC2 in comparison with previously identified rice strains. The previously identified rice strains include D. zeae EC1, ZJU1202, DZ2Q. OrthoMCL indicates the a group of orthologous coding proteins. ORTHOMCL_stat indicates the number of genes presenting in this group and the number of strains containing this kind of genes. Stains (number) indicate the number of genes prese…
ORTHOMCL No.	ORTHOMCL_stat	EC2(number)	EC1(number)	ZJU1202(number)	DZ2Q(number)	EC2_list	EC1_list	ZJU1202_list	DZ2Q_list	Gene anotation in EC2
ORTHOMCL10	10 genes,1 taxa	10	0	0	0	DWV07_07925;DWV07_08485;DWV07_09345;DWV07_09665;DWV07_09835;DWV07_10925;DWV07_11175;DWV07_16530;DWV07_17275;DWV07_18830	--	--	--	IS256 family transposase
ORTHOMCL3312	3 genes,1 taxa	3	0	0	0	DWV07_03745;DWV07_09910;DWV07_13115	--	--	--	efflux transporter outer membrane subunit
ORTHOMCL3609	2 genes,1 taxa	2	0	0	0	DWV07_00025;DWV07_00030	--	--	--	GNAT family N-acetyltransferase
ORTHOMCL3611	2 genes,1 taxa	2	0	0	0	DWV07_00270;DWV07_00275	--	--	--	ROK family transcriptional regulator
ORTHOMCL3612	2 genes,1 taxa	2	0	0	0	DWV07_00610;DWV07_02155	--	--	--	restriction endonuclease subunit S
ORTHOMCL3617	2 genes,1 taxa	2	0	0	0	DWV07_03750;DWV07_06865	--	--	--	MATE family efflux transporter
ORTHOMCL3623	2 genes,1 taxa	2	0	0	0	DWV07_06340;DWV07_15795	--	--	--	DUF805 domain-containing protein
ORTHOMCL3624	2 genes,1 taxa	2	0	0	0	DWV07_06345;DWV07_15800	--	--	--	molecular chaperone HscC
ORTHOMCL3636	2 genes,1 taxa	2	0	0	0	DWV07_07930;DWV07_12930	--	--	--	hypothetical protein
ORTHOMCL3646	2 genes,1 taxa	2	0	0	0	DWV07_10195;DWV07_14055	--	--	--	LysR family transcriptional regulator
ORTHOMCL3647	2 genes,1 taxa	2	0	0	0	DWV07_11105;DWV07_20475	--	--	--	transcriptional regulator
ORTHOMCL3648	2 genes,1 taxa	2	0	0	0	DWV07_11590;DWV07_20030	--	--	--	DMT family transporter
ORTHOMCL3649	2 genes,1 taxa	2	0	0	0	DWV07_11605;DWV07_11610	--	--	--	hypothetical protein
ORTHOMCL3671	2 genes,1 taxa	2	0	0	0	DWV07_16520;DWV07_19805	--	--	--	Hcp family type VI secretion system effector
ORTHOMCL4179	1 genes,1 taxa	1	0	0	0	DWV07_00065	--	--	--	AAA family ATPase
ORTHOMCL4180	1 genes,1 taxa	1	0	0	0	DWV07_00070	--	--	--	hypothetical protein
ORTHOMCL4181	1 genes,1 taxa	1	0	0	0	DWV07_00075	--	--	--	RtcB family protein
ORTHOMCL4182	1 genes,1 taxa	1	0	0	0	DWV07_00080	--	--	--	nucleotidyltransferase domain-containing protein
ORTHOMCL4183	1 genes,1 taxa	1	0	0	0	DWV07_00090	--	--	--	alpha/beta hydrolase
ORTHOMCL4184	1 genes,1 taxa	1	0	0	0	DWV07_00095	--	--	--	DUF3237 domain-containing protein
ORTHOMCL4185	1 genes,1 taxa	1	0	0	0	DWV07_00235	--	--	--	permease
ORTHOMCL4186	1 genes,1 taxa	1	0	0	0	DWV07_00240	--	--	--	hypothetical protein
ORTHOMCL4187	1 genes,1 taxa	1	0	0	0	DWV07_00245	--	--	--	hypothetical protein
ORTHOMCL4188	1 genes,1 taxa	1	0	0	0	DWV07_00250	--	--	--	OmpA family protein
ORTHOMCL4189	1 genes,1 taxa	1	0	0	0	DWV07_00255	--	--	--	hypothetical protein
ORTHOMCL4190	1 genes,1 taxa	1	0	0	0	DWV07_00265	--	--	--	sn-glycerol-3-phosphate ABC transporter ATP-binding protein UgpC
ORTHOMCL4191	1 genes,1 taxa	1	0	0	0	DWV07_00280	--	--	--	glycogen debranching protein
ORTHOMCL4192	1 genes,1 taxa	1	0	0	0	DWV07_00285	--	--	--	extracellular solute-binding protein
ORTHOMCL4193	1 genes,1 taxa	1	0	0	0	DWV07_00290	--	--	--	sugar ABC transporter permease
ORTHOMCL4194	1 genes,1 taxa	1	0	0	0	DWV07_00295	--	--	--	carbohydrate ABC transporter permease
ORTHOMCL4195	1 genes,1 taxa	1	0	0	0	DWV07_00600	--	--	--	type I restriction endonuclease subunit R
ORTHOMCL4196	1 genes,1 taxa	1	0	0	0	DWV07_00605	--	--	--	DNA damage-inducible protein D
ORTHOMCL4197	1 genes,1 taxa	1	0	0	0	DWV07_00620	--	--	--	restriction endonuclease
ORTHOMCL4198	1 genes,1 taxa	1	0	0	0	DWV07_00675	--	--	--	hypothetical protein
ORTHOMCL4199	1 genes,1 taxa	1	0	0	0	DWV07_00680	--	--	--	hypothetical protein
ORTHOMCL4200	1 genes,1 taxa	1	0	0	0	DWV07_00685	--	--	--	hypothetical protein
ORTHOMCL4201	1 genes,1 taxa	1	0	0	0	DWV07_00720	--	--	--	hypothetical protein
ORTHOMCL4202	1 genes,1 taxa	1	0	0	0	DWV07_00725	--	--	--	hypothetical protein
ORTHOMCL4203	1 genes,1 taxa	1	0	0	0	DWV07_00890	--	--	--	O-antigen ligase family protein
ORTHOMCL4204	1 genes,1 taxa	1	0	0	0	DWV07_00895	--	--	--	lipopolysaccharide heptosyltransferase family protein
ORTHOMCL4205	1 genes,1 taxa	1	0	0	0	DWV07_00915	--	--	--	hypothetical protein
ORTHOMCL4206	1 genes,1 taxa	1	0	0	0	DWV07_01430	--	--	--	hypothetical protein
ORTHOMCL4207	1 genes,1 taxa	1	0	0	0	DWV07_01435	--	--	--	hypothetical protein
ORTHOMCL4208	1 genes,1 taxa	1	0	0	0	DWV07_01500	--	--	--	hypothetical protein
ORTHOMCL4209	1 genes,1 taxa	1	0	0	0	DWV07_02150	--	--	--	DEAD/DEAH box helicase
ORTHOMCL4210	1 genes,1 taxa	1	0	0	0	DWV07_02160	--	--	--	chromosome segregation protein SMC
ORTHOMCL4211	1 genes,1 taxa	1	0	0	0	DWV07_02165	--	--	--	hypothetical protein
ORTHOMCL4212	1 genes,1 taxa	1	0	0	0	DWV07_02170	--	--	--	SAM-dependent DNA methyltransferase
ORTHOMCL4213	1 genes,1 taxa	1	0	0	0	DWV07_02205	--	--	--	hypothetical protein
ORTHOMCL4214	1 genes,1 taxa	1	0	0	0	DWV07_02335	--	--	--	DNA cytosine methyltransferase
ORTHOMCL4215	1 genes,1 taxa	1	0	0	0	DWV07_02340	--	--	--	type II restriction endonuclease
ORTHOMCL4216	1 genes,1 taxa	1	0	0	0	DWV07_02390	--	--	--	CopG family transcriptional regulator
ORTHOMCL4217	1 genes,1 taxa	1	0	0	0	DWV07_02395	--	--	--	chromosome segregation protein SMC
ORTHOMCL4218	1 genes,1 taxa	1	0	0	0	DWV07_02400	--	--	--	DUF4276 family protein
ORTHOMCL4219	1 genes,1 taxa	1	0	0	0	DWV07_02700	--	--	--	capsular biosynthesis protein
ORTHOMCL4220	1 genes,1 taxa	1	0	0	0	DWV07_02715	--	--	--	capsular biosynthesis protein
ORTHOMCL4221	1 genes,1 taxa	1	0	0	0	DWV07_02720	--	--	--	capsular biosynthesis protein
ORTHOMCL4222	1 genes,1 taxa	1	0	0	0	DWV07_02725	--	--	--	glycosyltransferase
ORTHOMCL4223	1 genes,1 taxa	1	0	0	0	DWV07_02730	--	--	--	glycosyltransferase family 1 protein
ORTHOMCL4224	1 genes,1 taxa	1	0	0	0	DWV07_02735	--	--	--	glycosyltransferase
ORTHOMCL4225	1 genes,1 taxa	1	0	0	0	DWV07_02740	--	--	--	hypothetical protein
ORTHOMCL4226	1 genes,1 taxa	1	0	0	0	DWV07_02745	--	--	--	DUF4832 domain-containing protein
ORTHOMCL4227	1 genes,1 taxa	1	0	0	0	DWV07_02750	--	--	--	serine acetyltransferase
ORTHOMCL4228	1 genes,1 taxa	1	0	0	0	DWV07_02770	--	--	--	MFS transporter
ORTHOMCL4229	1 genes,1 taxa	1	0	0	0	DWV07_02775	--	--	--	carboxymuconolactone decarboxylase family
ORTHOMCL4230	1 genes,1 taxa	1	0	0	0	DWV07_02780	--	--	--	hypothetical protein
ORTHOMCL4231	1 genes,1 taxa	1	0	0	0	DWV07_03170	--	--	--	protein YrbN
ORTHOMCL4232	1 genes,1 taxa	1	0	0	0	DWV07_03295	--	--	--	lactaldehyde reductase
ORTHOMCL4233	1 genes,1 taxa	1	0	0	0	DWV07_03395	--	--	--	dTDP-4-dehydrorhamnose reductase
ORTHOMCL4234	1 genes,1 taxa	1	0	0	0	DWV07_03410	--	--	--	lipopolysaccharide biosynthesis protein
ORTHOMCL4235	1 genes,1 taxa	1	0	0	0	DWV07_03415	--	--	--	NAD(P)-dependent oxidoreductase
ORTHOMCL4236	1 genes,1 taxa	1	0	0	0	DWV07_03420	--	--	--	acyltransferase
ORTHOMCL4237	1 genes,1 taxa	1	0	0	0	DWV07_03435	--	--	--	ABC transporter permease
ORTHOMCL4238	1 genes,1 taxa	1	0	0	0	DWV07_03440	--	--	--	ABC transporter ATP-binding protein
ORTHOMCL4239	1 genes,1 taxa	1	0	0	0	DWV07_03450	--	--	--	hypothetical protein
ORTHOMCL4240	1 genes,1 taxa	1	0	0	0	DWV07_03455	--	--	--	acyltransferase
ORTHOMCL4241	1 genes,1 taxa	1	0	0	0	DWV07_03470	--	--	--	glycosyltransferase family 2 protein
ORTHOMCL4242	1 genes,1 taxa	1	0	0	0	DWV07_03715	--	--	--	ABC transporter substrate-binding protein
ORTHOMCL4243	1 genes,1 taxa	1	0	0	0	DWV07_03725	--	--	--	MEKHLA domain-containing protein
ORTHOMCL4244	1 genes,1 taxa	1	0	0	0	DWV07_03735	--	--	--	efflux RND transporter periplasmic adaptor subunit
ORTHOMCL4245	1 genes,1 taxa	1	0	0	0	DWV07_03740	--	--	--	TetR/AcrR family transcriptional regulator
ORTHOMCL4246	1 genes,1 taxa	1	0	0	0	DWV07_03775	--	--	--	hypothetical protein
ORTHOMCL4247	1 genes,1 taxa	1	0	0	0	DWV07_03785	--	--	--	hypothetical protein
ORTHOMCL4248	1 genes,1 taxa	1	0	0	0	DWV07_03790	--	--	--	regulator
ORTHOMCL4249	1 genes,1 taxa	1	0	0	0	DWV07_03795	--	--	--	SMI1/KNR4 family protein
ORTHOMCL4250	1 genes,1 taxa	1	0	0	0	DWV07_03800	--	--	--	HNH endonuclease
ORTHOMCL4251	1 genes,1 taxa	1	0	0	0	DWV07_03805	--	--	--	hypothetical protein
ORTHOMCL4252	1 genes,1 taxa	1	0	0	0	DWV07_03810	--	--	--	DUF4123 domain-containing protein
ORTHOMCL4253	1 genes,1 taxa	1	0	0	0	DWV07_04000	--	--	--	MacB family efflux pump subunit
ORTHOMCL4254	1 genes,1 taxa	1	0	0	0	DWV07_04005	--	--	--	efflux RND transporter periplasmic adaptor
ORTHOMCL4255	1 genes,1 taxa	1	0	0	0	DWV07_04075	--	--	--	NADH:flavorubredoxin reductase NorW
ORTHOMCL4256	1 genes,1 taxa	1	0	0	0	DWV07_04080	--	--	--	anaerobic nitric oxide reductase flavorubredoxin
ORTHOMCL4257	1 genes,1 taxa	1	0	0	0	DWV07_04085	--	--	--	nitric oxide reductase transcriptional regulator NorR
ORTHOMCL4258	1 genes,1 taxa	1	0	0	0	DWV07_04190	--	--	--	stress response protein AzuC
ORTHOMCL4259	1 genes,1 taxa	1	0	0	0	DWV07_04240	--	--	--	LysR family transcriptional regulator
ORTHOMCL4260	1 genes,1 taxa	1	0	0	0	DWV07_04250	--	--	--	sulfite exporter TauE/SafE family protei
ORTHOMCL4261	1 genes,1 taxa	1	0	0	0	DWV07_04265	--	--	--	hypothetical protein
ORTHOMCL4262	1 genes,1 taxa	1	0	0	0	DWV07_04280	--	--	--	MFS transporter
ORTHOMCL4263	1 genes,1 taxa	1	0	0	0	DWV07_04285	--	--	--	biotin carboxylase
ORTHOMCL4264	1 genes,1 taxa	1	0	0	0	DWV07_04290	--	--	--	ATP-grasp domain-containing protein
ORTHOMCL4265	1 genes,1 taxa	1	0	0	0	DWV07_04295	--	--	--	ATP-grasp domain-containing protein
ORTHOMCL4266	1 genes,1 taxa	1	0	0	0	DWV07_04300	--	--	--	hypothetical protein
ORTHOMCL4267	1 genes,1 taxa	1	0	0	0	DWV07_04305	--	--	--	(2Fe-2S)-binding protein
ORTHOMCL4268	1 genes,1 taxa	1	0	0	0	DWV07_04310	--	--	--	hypothetical protein
ORTHOMCL4269	1 genes,1 taxa	1	0	0	0	DWV07_04315	--	--	--	PLP-dependent aminotransferase family protein
ORTHOMCL4270	1 genes,1 taxa	1	0	0	0	DWV07_04370	--	--	--	DNA adenine methylase
ORTHOMCL4271	1 genes,1 taxa	1	0	0	0	DWV07_04375	--	--	--	DUF87 domain-containing protein
ORTHOMCL4272	1 genes,1 taxa	1	0	0	0	DWV07_04380	--	--	--	hypothetical protein
ORTHOMCL4273	1 genes,1 taxa	1	0	0	0	DWV07_04430	--	--	--	hypothetical protein
ORTHOMCL4274	1 genes,1 taxa	1	0	0	0	DWV07_04435	--	--	--	hypothetical protein
ORTHOMCL4275	1 genes,1 taxa	1	0	0	0	DWV07_04445	--	--	--	autotransporter domain-containing protein
ORTHOMCL4276	1 genes,1 taxa	1	0	0	0	DWV07_04470	--	--	--	hypothetical protein
ORTHOMCL4277	1 genes,1 taxa	1	0	0	0	DWV07_04545	--	--	--	GNAT family N-acetyltransferase
ORTHOMCL4278	1 genes,1 taxa	1	0	0	0	DWV07_04890	--	--	--	MFS transporter
ORTHOMCL4279	1 genes,1 taxa	1	0	0	0	DWV07_04900	--	--	--	LysR family transcriptional regulator
ORTHOMCL4280	1 genes,1 taxa	1	0	0	0	DWV07_05045	--	--	--	hypothetical protein
ORTHOMCL4281	1 genes,1 taxa	1	0	0	0	DWV07_05355	--	--	--	hypothetical protein
ORTHOMCL4282	1 genes,1 taxa	1	0	0	0	DWV07_05500	--	--	--	spermidine N1-acetyltransferase
ORTHOMCL4283	1 genes,1 taxa	1	0	0	0	DWV07_05900	--	--	--	EamA family transporter
ORTHOMCL4284	1 genes,1 taxa	1	0	0	0	DWV07_05930	--	--	--	K(+)-transporting ATPase subunit F
ORTHOMCL4285	1 genes,1 taxa	1	0	0	0	DWV07_06245	--	--	--	hypothetical protein
ORTHOMCL4286	1 genes,1 taxa	1	0	0	0	DWV07_06310	--	--	--	SDR family oxidoreductase
ORTHOMCL4287	1 genes,1 taxa	1	0	0	0	DWV07_06335	--	--	--	DUF1266 domain-containing protein
ORTHOMCL4288	1 genes,1 taxa	1	0	0	0	DWV07_06365	--	--	--	ankyrin repeat domain-containing protein
ORTHOMCL4289	1 genes,1 taxa	1	0	0	0	DWV07_06375	--	--	--	ankyrin repeat domain-containing protein
ORTHOMCL4290	1 genes,1 taxa	1	0	0	0	DWV07_06405	--	--	--	hypothetical protein
ORTHOMCL4291	1 genes,1 taxa	1	0	0	0	DWV07_06410	--	--	--	hypothetical protein
ORTHOMCL4292	1 genes,1 taxa	1	0	0	0	DWV07_06430	--	--	--	Rhs family protein
ORTHOMCL4293	1 genes,1 taxa	1	0	0	0	DWV07_06460	--	--	--	IS630 family transposase
ORTHOMCL4294	1 genes,1 taxa	1	0	0	0	DWV07_06465	--	--	--	hypothetical protein
ORTHOMCL4295	1 genes,1 taxa	1	0	0	0	DWV07_06470	--	--	--	DUF2750 domain-containing protein
ORTHOMCL4296	1 genes,1 taxa	1	0	0	0	DWV07_06480	--	--	--	hypothetical protein
ORTHOMCL4297	1 genes,1 taxa	1	0	0	0	DWV07_06610	--	--	--	DUF1272 domain-containing protein
ORTHOMCL4298	1 genes,1 taxa	1	0	0	0	DWV07_06615	--	--	--	proline/glycine betaine transporter ProP
ORTHOMCL4299	1 genes,1 taxa	1	0	0	0	DWV07_06620	--	--	--	ATP-binding protein
ORTHOMCL4300	1 genes,1 taxa	1	0	0	0	DWV07_06625	--	--	--	hypothetical protein
ORTHOMCL4301	1 genes,1 taxa	1	0	0	0	DWV07_06630	--	--	--	sensor histidine kinase
ORTHOMCL4302	1 genes,1 taxa	1	0	0	0	DWV07_06635	--	--	--	DNA-binding response regulator
ORTHOMCL4303	1 genes,1 taxa	1	0	0	0	DWV07_06640	--	--	--	hypothetical protein
ORTHOMCL4304	1 genes,1 taxa	1	0	0	0	DWV07_06810	--	--	--	NAD-dependent epimerase/dehydratase family
ORTHOMCL4305	1 genes,1 taxa	1	0	0	0	DWV07_06815	--	--	--	aminotransferase class I/II-fold pyridoxal phosphate-dependent enzyme
ORTHOMCL4306	1 genes,1 taxa	1	0	0	0	DWV07_06820	--	--	--	acyl carrier protein
ORTHOMCL4307	1 genes,1 taxa	1	0	0	0	DWV07_06845	--	--	--	cytochrome P450
ORTHOMCL4308	1 genes,1 taxa	1	0	0	0	DWV07_06850	--	--	--	glycosyltransferase
ORTHOMCL4309	1 genes,1 taxa	1	0	0	0	DWV07_06855	--	--	--	MBL fold metallo-hydrolase
ORTHOMCL4310	1 genes,1 taxa	1	0	0	0	DWV07_06860	--	--	--	dehydratase
ORTHOMCL4311	1 genes,1 taxa	1	0	0	0	DWV07_06870	--	--	--	FAA hydrolase family protein
ORTHOMCL4312	1 genes,1 taxa	1	0	0	0	DWV07_06875	--	--	--	bacilysin biosynthesis protein BacA
ORTHOMCL4313	1 genes,1 taxa	1	0	0	0	DWV07_06960	--	--	--	hypothetical protein
ORTHOMCL4314	1 genes,1 taxa	1	0	0	0	DWV07_07140	--	--	--	hypothetical protein
ORTHOMCL4315	1 genes,1 taxa	1	0	0	0	DWV07_07145	--	--	--	hypothetical protein
ORTHOMCL4316	1 genes,1 taxa	1	0	0	0	DWV07_07300	--	--	--	MgtC family protein
ORTHOMCL4317	1 genes,1 taxa	1	0	0	0	DWV07_07445	--	--	--	hypothetical protein
ORTHOMCL4318	1 genes,1 taxa	1	0	0	0	DWV07_07450	--	--	--	molybdate ABC transporter substrate-binding
ORTHOMCL4319	1 genes,1 taxa	1	0	0	0	DWV07_07540	--	--	--	malonate decarboxylase subunit alpha
ORTHOMCL4320	1 genes,1 taxa	1	0	0	0	DWV07_07545	--	--	--	triphosphoribosyl-dephospho-CoA synthase
ORTHOMCL4321	1 genes,1 taxa	1	0	0	0	DWV07_07550	--	--	--	malonate decarboxylase acyl carrier protein
ORTHOMCL4322	1 genes,1 taxa	1	0	0	0	DWV07_07555	--	--	--	biotin-independent malonate decarboxylase subunit beta
ORTHOMCL4323	1 genes,1 taxa	1	0	0	0	DWV07_07560	--	--	--	biotin-independent malonate decarboxylase subunit gamma
ORTHOMCL4324	1 genes,1 taxa	1	0	0	0	DWV07_07565	--	--	--	AEC family transporter
ORTHOMCL4325	1 genes,1 taxa	1	0	0	0	DWV07_07570	--	--	--	malonate decarboxylase holo-ACP synthase
ORTHOMCL4326	1 genes,1 taxa	1	0	0	0	DWV07_07575	--	--	--	malonate decarboxylase subunit epsilon
ORTHOMCL4327	1 genes,1 taxa	1	0	0	0	DWV07_07580	--	--	--	LysR family transcriptional regulator
ORTHOMCL4328	1 genes,1 taxa	1	0	0	0	DWV07_07585	--	--	--	hypothetical protein
ORTHOMCL4329	1 genes,1 taxa	1	0	0	0	DWV07_07590	--	--	--	Dabb family protein
ORTHOMCL4330	1 genes,1 taxa	1	0	0	0	DWV07_07680	--	--	--	hypothetical protein
ORTHOMCL4331	1 genes,1 taxa	1	0	0	0	DWV07_07690	--	--	--	hypothetical protein
ORTHOMCL4332	1 genes,1 taxa	1	0	0	0	DWV07_07695	--	--	--	WYL domain-containing protein
ORTHOMCL4333	1 genes,1 taxa	1	0	0	0	DWV07_07700	--	--	--	metallohydrolase
ORTHOMCL4334	1 genes,1 taxa	1	0	0	0	DWV07_07705	--	--	--	hypothetical protein
ORTHOMCL4335	1 genes,1 taxa	1	0	0	0	DWV07_07745	--	--	--	mobilization protein mobC
ORTHOMCL4336	1 genes,1 taxa	1	0	0	0	DWV07_07755	--	--	--	DUF2569 domain-containing protein
ORTHOMCL4337	1 genes,1 taxa	1	0	0	0	DWV07_07765	--	--	--	Hcp family type VI secretion system effector
ORTHOMCL4338	1 genes,1 taxa	1	0	0	0	DWV07_07775	--	--	--	DUF1795 domain-containing protein
ORTHOMCL4339	1 genes,1 taxa	1	0	0	0	DWV07_07785	--	--	--	hypothetical protein
ORTHOMCL4340	1 genes,1 taxa	1	0	0	0	DWV07_07795	--	--	--	hypothetical protein
ORTHOMCL4341	1 genes,1 taxa	1	0	0	0	DWV07_07805	--	--	--	hypothetical protein
ORTHOMCL4342	1 genes,1 taxa	1	0	0	0	DWV07_07815	--	--	--	hypothetical protein
ORTHOMCL4343	1 genes,1 taxa	1	0	0	0	DWV07_07825	--	--	--	hypothetical protein
ORTHOMCL4344	1 genes,1 taxa	1	0	0	0	DWV07_07865	--	--	--	hypothetical protein
ORTHOMCL4345	1 genes,1 taxa	1	0	0	0	DWV07_07870	--	--	--	hypothetical protein
ORTHOMCL4346	1 genes,1 taxa	1	0	0	0	DWV07_07880	--	--	--	antibiotic biosynthesis monooxygenase
ORTHOMCL4347	1 genes,1 taxa	1	0	0	0	DWV07_07885	--	--	--	amino acid-binding protein
ORTHOMCL4348	1 genes,1 taxa	1	0	0	0	DWV07_07890	--	--	--	ArsR family transcriptional regulator
ORTHOMCL4349	1 genes,1 taxa	1	0	0	0	DWV07_07920	--	--	--	hypothetical protein
ORTHOMCL4350	1 genes,1 taxa	1	0	0	0	DWV07_07935	--	--	--	hypothetical protein
ORTHOMCL4351	1 genes,1 taxa	1	0	0	0	DWV07_07940	--	--	--	GNAT family N-acetyltransferase
ORTHOMCL4352	1 genes,1 taxa	1	0	0	0	DWV07_07945	--	--	--	hypothetical protein
ORTHOMCL4353	1 genes,1 taxa	1	0	0	0	DWV07_07980	--	--	--	hypothetical protein
ORTHOMCL4354	1 genes,1 taxa	1	0	0	0	DWV07_07985	--	--	--	hypothetical protein
ORTHOMCL4355	1 genes,1 taxa	1	0	0	0	DWV07_07990	--	--	--	DNA-binding protein
ORTHOMCL4356	1 genes,1 taxa	1	0	0	0	DWV07_08000	--	--	--	hypothetical protein
ORTHOMCL4357	1 genes,1 taxa	1	0	0	0	DWV07_08005	--	--	--	hypothetical protein
ORTHOMCL4358	1 genes,1 taxa	1	0	0	0	DWV07_08040	--	--	--	hypothetical protein
ORTHOMCL4359	1 genes,1 taxa	1	0	0	0	DWV07_08110	--	--	--	hypothetical protein
ORTHOMCL4360	1 genes,1 taxa	1	0	0	0	DWV07_08115	--	--	--	taurine catabolism dioxygenase TauD
ORTHOMCL4361	1 genes,1 taxa	1	0	0	0	DWV07_08120	--	--	--	AMP-dependent synthetase
ORTHOMCL4362	1 genes,1 taxa	1	0	0	0	DWV07_08125	--	--	--	hypothetical protein
ORTHOMCL4363	1 genes,1 taxa	1	0	0	0	DWV07_08460	--	--	--	hypothetical protein
ORTHOMCL4364	1 genes,1 taxa	1	0	0	0	DWV07_08480	--	--	--	hypothetical protein
ORTHOMCL4365	1 genes,1 taxa	1	0	0	0	DWV07_08510	--	--	--	hypothetical protein
ORTHOMCL4366	1 genes,1 taxa	1	0	0	0	DWV07_08690	--	--	--	3-oxoacyl-ACP synthase
ORTHOMCL4367	1 genes,1 taxa	1	0	0	0	DWV07_08695	--	--	--	HAD-IIIC family phosphatase
ORTHOMCL4368	1 genes,1 taxa	1	0	0	0	DWV07_08700	--	--	--	acyl carrier protein
ORTHOMCL4369	1 genes,1 taxa	1	0	0	0	DWV07_08705	--	--	--	dihydrolipoamide succinyltransferase
ORTHOMCL4370	1 genes,1 taxa	1	0	0	0	DWV07_08710	--	--	--	alpha/beta hydrolase
ORTHOMCL4371	1 genes,1 taxa	1	0	0	0	DWV07_09125	--	--	--	his operon leader peptide
ORTHOMCL4372	1 genes,1 taxa	1	0	0	0	DWV07_09280	--	--	--	flagellin
ORTHOMCL4373	1 genes,1 taxa	1	0	0	0	DWV07_09330	--	--	--	hypothetical protein
ORTHOMCL4374	1 genes,1 taxa	1	0	0	0	DWV07_09335	--	--	--	hypothetical protein
ORTHOMCL4375	1 genes,1 taxa	1	0	0	0	DWV07_09350	--	--	--	hypothetical protein
ORTHOMCL4376	1 genes,1 taxa	1	0	0	0	DWV07_09795	--	--	--	hypothetical protein
ORTHOMCL4377	1 genes,1 taxa	1	0	0	0	DWV07_09825	--	--	--	hemagglutinin
ORTHOMCL4378	1 genes,1 taxa	1	0	0	0	DWV07_09885	--	--	--	branched-chain amino acid ABC transporter permease
ORTHOMCL4379	1 genes,1 taxa	1	0	0	0	DWV07_09890	--	--	--	AzlD domain-containing protein
ORTHOMCL4380	1 genes,1 taxa	1	0	0	0	DWV07_09895	--	--	--	ferrichrome porin FhuA
ORTHOMCL4381	1 genes,1 taxa	1	0	0	0	DWV07_09900	--	--	--	efflux RND transporter periplasmic adaptor subunit
ORTHOMCL4382	1 genes,1 taxa	1	0	0	0	DWV07_09905	--	--	--	multidrug efflux protein
ORTHOMCL4383	1 genes,1 taxa	1	0	0	0	DWV07_09915	--	--	--	AraC family transcriptional regulator
ORTHOMCL4384	1 genes,1 taxa	1	0	0	0	DWV07_09920	--	--	--	hypothetical protein
ORTHOMCL4385	1 genes,1 taxa	1	0	0	0	DWV07_10160	--	--	--	acyltransferase
ORTHOMCL4386	1 genes,1 taxa	1	0	0	0	DWV07_10165	--	--	--	MmcQ protein
ORTHOMCL4387	1 genes,1 taxa	1	0	0	0	DWV07_10185	--	--	--	MBL fold metallo-hydrolase
ORTHOMCL4388	1 genes,1 taxa	1	0	0	0	DWV07_10385	--	--	--	hypothetical protein
ORTHOMCL4389	1 genes,1 taxa	1	0	0	0	DWV07_10510	--	--	--	hypothetical protein
ORTHOMCL4390	1 genes,1 taxa	1	0	0	0	DWV07_10755	--	--	--	pheST operon leader peptide PheM
ORTHOMCL4391	1 genes,1 taxa	1	0	0	0	DWV07_10905	--	--	--	hypothetical protein
ORTHOMCL4392	1 genes,1 taxa	1	0	0	0	DWV07_10930	--	--	--	hypothetical protein
ORTHOMCL4393	1 genes,1 taxa	1	0	0	0	DWV07_10940	--	--	--	alpha/beta fold hydrolase
ORTHOMCL4394	1 genes,1 taxa	1	0	0	0	DWV07_10945	--	--	--	lytic murein transglycosylase
ORTHOMCL4395	1 genes,1 taxa	1	0	0	0	DWV07_10965	--	--	--	OsmC family peroxiredoxin
ORTHOMCL4396	1 genes,1 taxa	1	0	0	0	DWV07_10995	--	--	--	pyridoxamine 5'-phosphate oxidase
ORTHOMCL4397	1 genes,1 taxa	1	0	0	0	DWV07_11000	--	--	--	glutathione S-transferase
ORTHOMCL4398	1 genes,1 taxa	1	0	0	0	DWV07_11005	--	--	--	LysR family transcriptional regulator
ORTHOMCL4399	1 genes,1 taxa	1	0	0	0	DWV07_11090	--	--	--	hypothetical protein
ORTHOMCL4400	1 genes,1 taxa	1	0	0	0	DWV07_11110	--	--	--	FMN-dependent NADH-azoreductase
ORTHOMCL4401	1 genes,1 taxa	1	0	0	0	DWV07_11115	--	--	--	DsbA family protein
ORTHOMCL4402	1 genes,1 taxa	1	0	0	0	DWV07_11120	--	--	--	hypothetical protein
ORTHOMCL4403	1 genes,1 taxa	1	0	0	0	DWV07_11150	--	--	--	LysR family transcriptional regulator
ORTHOMCL4404	1 genes,1 taxa	1	0	0	0	DWV07_11155	--	--	--	CAR family subclass B3 metallo-beta-lactamase
ORTHOMCL4405	1 genes,1 taxa	1	0	0	0	DWV07_11235	--	--	--	hypothetical protein
ORTHOMCL4406	1 genes,1 taxa	1	0	0	0	DWV07_11315	--	--	--	phage tail protein
ORTHOMCL4407	1 genes,1 taxa	1	0	0	0	DWV07_11500	--	--	--	hypothetical protein
ORTHOMCL4408	1 genes,1 taxa	1	0	0	0	DWV07_11595	--	--	--	iron-containing redox enzyme family protein
ORTHOMCL4409	1 genes,1 taxa	1	0	0	0	DWV07_11615	--	--	--	hypothetical protein
ORTHOMCL4410	1 genes,1 taxa	1	0	0	0	DWV07_11885	--	--	--	PTS beta-glucoside transporter subunit IIBCA
ORTHOMCL4411	1 genes,1 taxa	1	0	0	0	DWV07_11895	--	--	--	PRD domain-containing protein
ORTHOMCL4412	1 genes,1 taxa	1	0	0	0	DWV07_11970	--	--	--	3-deoxy-7-phosphoheptulonate synthase
ORTHOMCL4413	1 genes,1 taxa	1	0	0	0	DWV07_12075	--	--	--	porin
ORTHOMCL4414	1 genes,1 taxa	1	0	0	0	DWV07_12475	--	--	--	FkbM family methyltransferase
ORTHOMCL4415	1 genes,1 taxa	1	0	0	0	DWV07_12875	--	--	--	DUF2971 domain-containing protein
ORTHOMCL4416	1 genes,1 taxa	1	0	0	0	DWV07_12880	--	--	--	FRG domain-containing protein
ORTHOMCL4417	1 genes,1 taxa	1	0	0	0	DWV07_12900	--	--	--	nuclear transport factor 2 family protein
ORTHOMCL4418	1 genes,1 taxa	1	0	0	0	DWV07_12915	--	--	--	hypothetical protein
ORTHOMCL4419	1 genes,1 taxa	1	0	0	0	DWV07_12925	--	--	--	hypothetical protein
ORTHOMCL4420	1 genes,1 taxa	1	0	0	0	DWV07_12960	--	--	--	hypothetical protein
ORTHOMCL4421	1 genes,1 taxa	1	0	0	0	DWV07_12970	--	--	--	hypothetical protein
ORTHOMCL4422	1 genes,1 taxa	1	0	0	0	DWV07_12980	--	--	--	HNH endonuclease
ORTHOMCL4423	1 genes,1 taxa	1	0	0	0	DWV07_13005	--	--	--	AlpA family transcriptional regulator
ORTHOMCL4424	1 genes,1 taxa	1	0	0	0	DWV07_13010	--	--	--	hypothetical protein
ORTHOMCL4425	1 genes,1 taxa	1	0	0	0	DWV07_13050	--	--	--	hypothetical protein
ORTHOMCL4426	1 genes,1 taxa	1	0	0	0	DWV07_13055	--	--	--	LysE family translocator
ORTHOMCL4427	1 genes,1 taxa	1	0	0	0	DWV07_13060	--	--	--	hypothetical protein
ORTHOMCL4428	1 genes,1 taxa	1	0	0	0	DWV07_13065	--	--	--	2,3-diaminopropionate biosynthesis protein SbnA
ORTHOMCL4429	1 genes,1 taxa	1	0	0	0	DWV07_13070	--	--	--	2,3-diaminopropionate biosynthesis protein SbnB
ORTHOMCL4430	1 genes,1 taxa	1	0	0	0	DWV07_13125	--	--	--	efflux RND transporter periplasmic adaptor subunit
ORTHOMCL4431	1 genes,1 taxa	1	0	0	0	DWV07_13130	--	--	--	TetR/AcrR family transcriptional regulator
ORTHOMCL4432	1 genes,1 taxa	1	0	0	0	DWV07_13135	--	--	--	Bcr/CflA family efflux MFS transporter
ORTHOMCL4433	1 genes,1 taxa	1	0	0	0	DWV07_13170	--	--	--	hypothetical protein
ORTHOMCL4434	1 genes,1 taxa	1	0	0	0	DWV07_13600	--	--	--	DUF4102 domain-containing protein
ORTHOMCL4435	1 genes,1 taxa	1	0	0	0	DWV07_13605	--	--	--	RNA-dependent DNA polymerase
ORTHOMCL4436	1 genes,1 taxa	1	0	0	0	DWV07_13610	--	--	--	SLATT domain-containing protein
ORTHOMCL4437	1 genes,1 taxa	1	0	0	0	DWV07_13615	--	--	--	transcriptional regulator
ORTHOMCL4438	1 genes,1 taxa	1	0	0	0	DWV07_13625	--	--	--	hypothetical protein
ORTHOMCL4439	1 genes,1 taxa	1	0	0	0	DWV07_13630	--	--	--	hypothetical protein
ORTHOMCL4440	1 genes,1 taxa	1	0	0	0	DWV07_13650	--	--	--	hypothetical protein
ORTHOMCL4441	1 genes,1 taxa	1	0	0	0	DWV07_13670	--	--	--	avirulence protein
ORTHOMCL4442	1 genes,1 taxa	1	0	0	0	DWV07_13860	--	--	--	helix-turn-helix domain-containing protein
ORTHOMCL4443	1 genes,1 taxa	1	0	0	0	DWV07_13915	--	--	--	hypothetical protein
ORTHOMCL4444	1 genes,1 taxa	1	0	0	0	DWV07_13920	--	--	--	flavodoxin family protein
ORTHOMCL4445	1 genes,1 taxa	1	0	0	0	DWV07_13925	--	--	--	TetR/AcrR family transcriptional regulator
ORTHOMCL4446	1 genes,1 taxa	1	0	0	0	DWV07_14010	--	--	--	hypothetical protein
ORTHOMCL4447	1 genes,1 taxa	1	0	0	0	DWV07_14050	--	--	--	MBL fold metallo-hydrolase
ORTHOMCL4448	1 genes,1 taxa	1	0	0	0	DWV07_14115	--	--	--	histidine ammonia-lyase
ORTHOMCL4449	1 genes,1 taxa	1	0	0	0	DWV07_14120	--	--	--	ATP-binding cassette domain-containing protein
ORTHOMCL4450	1 genes,1 taxa	1	0	0	0	DWV07_14125	--	--	--	ABC transporter permease subunit
ORTHOMCL4451	1 genes,1 taxa	1	0	0	0	DWV07_14130	--	--	--	ABC transporter permease subunit
ORTHOMCL4452	1 genes,1 taxa	1	0	0	0	DWV07_14135	--	--	--	ABC transporter substrate-binding protein
ORTHOMCL4453	1 genes,1 taxa	1	0	0	0	DWV07_14280	--	--	--	transcriptional regulator
ORTHOMCL4454	1 genes,1 taxa	1	0	0	0	DWV07_14285	--	--	--	SDR family oxidoreductase
ORTHOMCL4455	1 genes,1 taxa	1	0	0	0	DWV07_14490	--	--	--	hypothetical protein
ORTHOMCL4456	1 genes,1 taxa	1	0	0	0	DWV07_14510	--	--	--	autotransporter domain-containing protein
ORTHOMCL4457	1 genes,1 taxa	1	0	0	0	DWV07_14515	--	--	--	hypothetical protein
ORTHOMCL4458	1 genes,1 taxa	1	0	0	0	DWV07_14525	--	--	--	DNA-processing protein DprA
ORTHOMCL4459	1 genes,1 taxa	1	0	0	0	DWV07_14530	--	--	--	RecQ family ATP-dependent DNA helicase
ORTHOMCL4460	1 genes,1 taxa	1	0	0	0	DWV07_14535	--	--	--	DUF4102 domain-containing protein
ORTHOMCL4461	1 genes,1 taxa	1	0	0	0	DWV07_14540	--	--	--	hypothetical protein
ORTHOMCL4462	1 genes,1 taxa	1	0	0	0	DWV07_14955	--	--	--	DoxX family protein
ORTHOMCL4463	1 genes,1 taxa	1	0	0	0	DWV07_15360	--	--	--	hypothetical protein
ORTHOMCL4464	1 genes,1 taxa	1	0	0	0	DWV07_15385	--	--	--	hypothetical protein
ORTHOMCL4465	1 genes,1 taxa	1	0	0	0	DWV07_15420	--	--	--	dipeptidase
ORTHOMCL4466	1 genes,1 taxa	1	0	0	0	DWV07_15460	--	--	--	GntR family transcriptional regulator
ORTHOMCL4467	1 genes,1 taxa	1	0	0	0	DWV07_15465	--	--	--	M20 family peptidase
ORTHOMCL4468	1 genes,1 taxa	1	0	0	0	DWV07_15470	--	--	--	ABC transporter substrate-binding protein
ORTHOMCL4469	1 genes,1 taxa	1	0	0	0	DWV07_15475	--	--	--	ABC transporter permease
ORTHOMCL4470	1 genes,1 taxa	1	0	0	0	DWV07_15480	--	--	--	ABC transporter permease
ORTHOMCL4471	1 genes,1 taxa	1	0	0	0	DWV07_15485	--	--	--	ABC transporter ATP-binding protein
ORTHOMCL4472	1 genes,1 taxa	1	0	0	0	DWV07_15490	--	--	--	M20/M25/M40 family metallo-hydrolase
ORTHOMCL4473	1 genes,1 taxa	1	0	0	0	DWV07_15500	--	--	--	FMN-dependent NADH-azoreductase
ORTHOMCL4474	1 genes,1 taxa	1	0	0	0	DWV07_15505	--	--	--	alpha/beta hydrolase
ORTHOMCL4475	1 genes,1 taxa	1	0	0	0	DWV07_15510	--	--	--	helix-turn-helix domain-containing protein
ORTHOMCL4476	1 genes,1 taxa	1	0	0	0	DWV07_15535	--	--	--	hypothetical protein
ORTHOMCL4477	1 genes,1 taxa	1	0	0	0	DWV07_15565	--	--	--	HD domain-containing protein
ORTHOMCL4478	1 genes,1 taxa	1	0	0	0	DWV07_15570	--	--	--	radical SAM protein
ORTHOMCL4479	1 genes,1 taxa	1	0	0	0	DWV07_15600	--	--	--	type II toxin-antitoxin system YafO family toxin
ORTHOMCL4480	1 genes,1 taxa	1	0	0	0	DWV07_15605	--	--	--	type I toxin-antitoxin system antitoxin YafN
ORTHOMCL4481	1 genes,1 taxa	1	0	0	0	DWV07_15710	--	--	--	glycerophosphodiester phosphodiesterase 1
ORTHOMCL4482	1 genes,1 taxa	1	0	0	0	DWV07_16135	--	--	--	hypothetical protein
ORTHOMCL4483	1 genes,1 taxa	1	0	0	0	DWV07_16435	--	--	--	diguanylate cyclase
ORTHOMCL4484	1 genes,1 taxa	1	0	0	0	DWV07_16525	--	--	--	DUF4225 domain-containing protein
ORTHOMCL4485	1 genes,1 taxa	1	0	0	0	DWV07_16535	--	--	--	hypothetical protein
ORTHOMCL4486	1 genes,1 taxa	1	0	0	0	DWV07_16630	--	--	--	type I-F CRISPR-associated endoribonuclease Cas6/Csy4
ORTHOMCL4487	1 genes,1 taxa	1	0	0	0	DWV07_16635	--	--	--	type I-F CRISPR-associated protein Csy3
ORTHOMCL4488	1 genes,1 taxa	1	0	0	0	DWV07_16640	--	--	--	type I-F CRISPR-associated protein Csy2
ORTHOMCL4489	1 genes,1 taxa	1	0	0	0	DWV07_16645	--	--	--	type I-F CRISPR-associated protein Csy1
ORTHOMCL4490	1 genes,1 taxa	1	0	0	0	DWV07_16650	--	--	--	hypothetical protein
ORTHOMCL4491	1 genes,1 taxa	1	0	0	0	DWV07_16655	--	--	--	type I-F CRISPR-associated helicase Cas3
ORTHOMCL4492	1 genes,1 taxa	1	0	0	0	DWV07_16660	--	--	--	type I-F CRISPR-associated endonuclease Cas1
ORTHOMCL4493	1 genes,1 taxa	1	0	0	0	DWV07_16700	--	--	--	hypothetical protein
ORTHOMCL4494	1 genes,1 taxa	1	0	0	0	DWV07_16705	--	--	--	hypothetical protein
ORTHOMCL4495	1 genes,1 taxa	1	0	0	0	DWV07_16710	--	--	--	hypothetical protein
ORTHOMCL4496	1 genes,1 taxa	1	0	0	0	DWV07_16850	--	--	--	ABC transporter permease subunit
ORTHOMCL4497	1 genes,1 taxa	1	0	0	0	DWV07_16855	--	--	--	extracellular solute-binding protein
ORTHOMCL4498	1 genes,1 taxa	1	0	0	0	DWV07_16945	--	--	--	hypothetical protein
ORTHOMCL4499	1 genes,1 taxa	1	0	0	0	DWV07_17165	--	--	--	hypothetical protein
ORTHOMCL4500	1 genes,1 taxa	1	0	0	0	DWV07_17370	--	--	--	hypothetical protein
ORTHOMCL4501	1 genes,1 taxa	1	0	0	0	DWV07_17605	--	--	--	hypothetical protein
ORTHOMCL4502	1 genes,1 taxa	1	0	0	0	DWV07_17610	--	--	--	hypothetical protein
ORTHOMCL4503	1 genes,1 taxa	1	0	0	0	DWV07_18450	--	--	--	MFS transporter
ORTHOMCL4504	1 genes,1 taxa	1	0	0	0	DWV07_18455	--	--	--	histidine kinase
ORTHOMCL4505	1 genes,1 taxa	1	0	0	0	DWV07_18460	--	--	--	gamma-aminobutyric-acid receptor subunit beta
ORTHOMCL4506	1 genes,1 taxa	1	0	0	0	DWV07_18465	--	--	--	glutamate decarboxylase
ORTHOMCL4507	1 genes,1 taxa	1	0	0	0	DWV07_18810	--	--	--	hypothetical protein
ORTHOMCL4508	1 genes,1 taxa	1	0	0	0	DWV07_18815	--	--	--	hypothetical protein
ORTHOMCL4509	1 genes,1 taxa	1	0	0	0	DWV07_19430	--	--	--	hypothetical protein
ORTHOMCL4510	1 genes,1 taxa	1	0	0	0	DWV07_19450	--	--	--	phage tail protein
ORTHOMCL4511	1 genes,1 taxa	1	0	0	0	DWV07_19595	--	--	--	hypothetical protein
ORTHOMCL4512	1 genes,1 taxa	1	0	0	0	DWV07_19720	--	--	--	alanyl-tRNA editing protein
ORTHOMCL4513	1 genes,1 taxa	1	0	0	0	DWV07_19775	--	--	--	YafY family transcriptional regulator
ORTHOMCL4514	1 genes,1 taxa	1	0	0	0	DWV07_19780	--	--	--	drug:proton antiporter
ORTHOMCL4515	1 genes,1 taxa	1	0	0	0	DWV07_19785	--	--	--	PLP-dependent aminotransferase family protein
ORTHOMCL4516	1 genes,1 taxa	1	0	0	0	DWV07_19795	--	--	--	hypothetical protein
ORTHOMCL4517	1 genes,1 taxa	1	0	0	0	DWV07_19800	--	--	--	hypothetical protein
ORTHOMCL4518	1 genes,1 taxa	1	0	0	0	DWV07_19950	--	--	--	sigma-54-dependent Fis family transcriptional regulator
ORTHOMCL4519	1 genes,1 taxa	1	0	0	0	DWV07_19955	--	--	--	metallo-dependent hydrolase
ORTHOMCL4520	1 genes,1 taxa	1	0	0	0	DWV07_19960	--	--	--	DASS family sodium-coupled anion symporter
ORTHOMCL4521	1 genes,1 taxa	1	0	0	0	DWV07_19965	--	--	--	RraA family protein
ORTHOMCL4522	1 genes,1 taxa	1	0	0	0	DWV07_19970	--	--	--	hydroxyacid dehydrogenase
ORTHOMCL4523	1 genes,1 taxa	1	0	0	0	DWV07_20010	--	--	--	DUF1471 domain-containing protein
ORTHOMCL4524	1 genes,1 taxa	1	0	0	0	DWV07_20015	--	--	--	RidA family protein
ORTHOMCL4525	1 genes,1 taxa	1	0	0	0	DWV07_20020	--	--	--	4'-phosphopantetheinyl transferase superfamily
ORTHOMCL4526	1 genes,1 taxa	1	0	0	0	DWV07_20470	--	--	--	NAD(P)-dependent oxidoreductase
ORTHOMCL4527	1 genes,1 taxa	1	0	0	0	DWV07_20495	--	--	--	hypothetical protein
ORTHOMCL4528	1 genes,1 taxa	1	0	0	0	DWV07_20500	--	--	--	hypothetical protein
ORTHOMCL512	4 genes,1 taxa	4	0	0	0	DWV07_02760;DWV07_02765;DWV07_06425;DWV07_15555	--	--	--	IS3 family transposase
