# Supplementary material for: Genomic divergence between Dickeya zeae strain EC2 isolated from rice and previously identified strains, suggests a different rice foot rot strain
Source: PLoS One. 2020 Oct 20;15(10):e0240908. doi: 10.1371/journal.pone.0240908 (PMC7575072; doi:10.1371/journal.pone.0240908)
Supplement: S2 Table — The previously identified strains from rice include D. zeae EC1, ZJU1202, and DZ2Q. The 717 specific genes were grouped into 236 orthoMCL groups. (XLSX) [file pone.0240908.s009.xlsx]

## Sheet: DZ2Q_EC1_ZJU1202.venn
Specific genes of previously identified rice strains in comparison with D. zeae EC2. The previously identified rice strains include D. zeae EC1, ZJU1202, DZ2Q. OrthoMCL indicates the a group of orthologous coding proteins. ORTHOMCL_stat indicates the number of genes presenting in this group and the number of strains containing this kind of genes. Stains (number) indicate the number of genes prese…
ORTHOMCL No.	ORTHOMCL_stat	EC2(number)	EC1(number)	ZJU1202(number)	DZ2Q(number)	EC2_list	EC1_list	ZJU1202_list	DZ2Q_list	Gene anotation in EC1
ORTHOMCL3591	3 genes,3 taxa	0	1	1	1	--	W909_RS00490	WYU_RS0106305	J134_RS20190	death-on-curing family protein
ORTHOMCL3590	3 genes,3 taxa	0	1	1	1	--	W909_RS00495	WYU_RS0106300	J134_RS20185	MULTISPECIES: prevent-host-death family protein
ORTHOMCL3406	3 genes,3 taxa	0	1	1	1	--	W909_RS00580	WYU_RS0117430	J134_RS01895	hypothetical protein
ORTHOMCL3594	3 genes,3 taxa	0	1	1	1	--	W909_RS00765	WYU_RS0117240	J134_RS20540	hypothetical protein
ORTHOMCL3405	3 genes,3 taxa	0	1	1	1	--	W909_RS00770	WYU_RS0117235	J134_RS01695	hypothetical protein
ORTHOMCL3404	3 genes,3 taxa	0	1	1	1	--	W909_RS00870	WYU_RS0117140	J134_RS01590	PTS sugar transporter
ORTHOMCL3403	3 genes,3 taxa	0	1	1	1	--	W909_RS00875	WYU_RS0117135	J134_RS01585	2-dehydro-3-deoxy-6-phosphogalactonate aldolase
ORTHOMCL3402	3 genes,3 taxa	0	1	1	1	--	W909_RS00880	WYU_RS0117130	J134_RS01580	GntR family transcriptional regulator
ORTHOMCL3467	3 genes,3 taxa	0	1	1	1	--	W909_RS01670	WYU_RS21360	J134_RS11850	hypothetical protein
ORTHOMCL3401	3 genes,3 taxa	0	1	1	1	--	W909_RS02005	WYU_RS0114760	J134_RS01290	NgoFVII restriction endonuclease
ORTHOMCL3305	4 genes,3 taxa	0	2	1	1	--	W909_RS02095;W909_RS13500	WYU_RS0120960	J134_RS04080	MULTISPECIES: antitoxin
ORTHOMCL3400	3 genes,3 taxa	0	1	1	1	--	W909_RS02270	WYU_RS0116135	J134_RS01115	delta-endotoxin CytB
ORTHOMCL3399	3 genes,3 taxa	0	1	1	1	--	W909_RS02275	WYU_RS0116130	J134_RS01110	type-1Ba cytolytic delta-endotoxin
ORTHOMCL3398	3 genes,3 taxa	0	1	1	1	--	W909_RS02280	WYU_RS0116125	J134_RS01105	type-2Aa cytolytic delta-endotoxin
ORTHOMCL3397	3 genes,3 taxa	0	1	1	1	--	W909_RS02285	WYU_RS0116120	J134_RS01100	delta-endotoxin CytB
ORTHOMCL3396	3 genes,3 taxa	0	1	1	1	--	W909_RS02290	WYU_RS0116115	J134_RS01095	hypothetical protein
ORTHOMCL3395	3 genes,3 taxa	0	1	1	1	--	W909_RS02345	WYU_RS0116060	J134_RS01040	potassium transporter TrkG
ORTHOMCL3394	3 genes,3 taxa	0	1	1	1	--	W909_RS02640	WYU_RS0115755	J134_RS00745	hypothetical protein
ORTHOMCL3393	3 genes,3 taxa	0	1	1	1	--	W909_RS02645	WYU_RS0115750	J134_RS00740	MULTISPECIES: hypothetical protein
ORTHOMCL3440	3 genes,3 taxa	0	1	1	1	--	W909_RS03330	WYU_RS21480	J134_RS07770	hypothetical protein
ORTHOMCL3439	3 genes,3 taxa	0	1	1	1	--	W909_RS03355	WYU_RS0118085	J134_RS07745	hypothetical protein
ORTHOMCL3438	3 genes,3 taxa	0	1	1	1	--	W909_RS03365	WYU_RS0118090	J134_RS07735	hypothetical protein
ORTHOMCL3437	3 genes,3 taxa	0	1	1	1	--	W909_RS03370	WYU_RS0118095	J134_RS07730	hypothetical protein
ORTHOMCL3436	3 genes,3 taxa	0	1	1	1	--	W909_RS03375	WYU_RS0118100	J134_RS07725	MULTISPECIES: hypothetical protein
ORTHOMCL3435	3 genes,3 taxa	0	1	1	1	--	W909_RS03380	WYU_RS0118105	J134_RS07720	glycosyl transferase family 2
ORTHOMCL3434	3 genes,3 taxa	0	1	1	1	--	W909_RS03385	WYU_RS0118110	J134_RS07715	MULTISPECIES: glycosyl transferase family 2
ORTHOMCL3433	3 genes,3 taxa	0	1	1	1	--	W909_RS03390	WYU_RS0118115	J134_RS07710	amino acid oxidase
ORTHOMCL3432	3 genes,3 taxa	0	1	1	1	--	W909_RS03395	WYU_RS0118120	J134_RS07705	MULTISPECIES: hypothetical protein
ORTHOMCL3431	3 genes,3 taxa	0	1	1	1	--	W909_RS03400	WYU_RS0118125	J134_RS07700	hypothetical protein
ORTHOMCL3430	3 genes,3 taxa	0	1	1	1	--	W909_RS03405	WYU_RS21495	J134_RS07695	hypothetical protein
ORTHOMCL3429	3 genes,3 taxa	0	1	1	1	--	W909_RS03425	WYU_RS0118740	J134_RS07675	glycosyl transferase family 1
ORTHOMCL3428	3 genes,3 taxa	0	1	1	1	--	W909_RS03435	WYU_RS0118730	J134_RS07665	transposase
ORTHOMCL3427	3 genes,3 taxa	0	1	1	1	--	W909_RS04095	WYU_RS0110495	J134_RS07015	UDP-glucose 4-epimerase
ORTHOMCL3426	3 genes,3 taxa	0	1	1	1	--	W909_RS04125	WYU_RS0110465	J134_RS06985	conjugal transfer protein TraF
ORTHOMCL3425	3 genes,3 taxa	0	1	1	1	--	W909_RS04215	WYU_RS0110360	J134_RS06900	hypothetical protein
ORTHOMCL3424	3 genes,3 taxa	0	1	1	1	--	W909_RS04220	WYU_RS0110355	J134_RS06895	hypothetical protein
ORTHOMCL3423	3 genes,3 taxa	0	1	1	1	--	W909_RS04510	WYU_RS0110055	J134_RS06605	transcriptional regulator
ORTHOMCL3407	3 genes,3 taxa	0	1	1	1	--	W909_RS05770	WYU_RS21210	J134_RS03120	MULTISPECIES: K+-transporting ATPase subunit F
ORTHOMCL3533	3 genes,3 taxa	0	1	1	1	--	W909_RS06080	WYU_RS0108440	J134_RS12875	protein-tyrosine-phosphatase
ORTHOMCL49	6 genes,3 taxa	0	2	2	2	--	W909_RS06090;W909_RS06095	WYU_RS0108425;WYU_RS0108430	J134_RS12860;J134_RS12865	glycosyl transferase family 1
ORTHOMCL3532	3 genes,3 taxa	0	1	1	1	--	W909_RS06100	WYU_RS0108420	J134_RS12855	mannosyltransferase
ORTHOMCL3531	3 genes,3 taxa	0	1	1	1	--	W909_RS06105	WYU_RS0108415	J134_RS12850	rhamnosyltransferase
ORTHOMCL3530	3 genes,3 taxa	0	1	1	1	--	W909_RS06140	WYU_RS0108380	J134_RS12815	polysaccharide biosynthesis protein
ORTHOMCL3529	3 genes,3 taxa	0	1	1	1	--	W909_RS06145	WYU_RS0108375	J134_RS12810	glycosyl transferase
ORTHOMCL3528	3 genes,3 taxa	0	1	1	1	--	W909_RS06150	WYU_RS0108370	J134_RS12805	mannose-1-phosphate guanylyltransferase/mannose-6-phosphate isomerase
ORTHOMCL3527	3 genes,3 taxa	0	1	1	1	--	W909_RS06155	WYU_RS0108365	J134_RS12800	phosphomannomutase
ORTHOMCL3526	3 genes,3 taxa	0	1	1	1	--	W909_RS06180	WYU_RS0108335	J134_RS12775	hypothetical protein
ORTHOMCL3525	3 genes,3 taxa	0	1	1	1	--	W909_RS06190	WYU_RS0108325	J134_RS12765	hypothetical protein
ORTHOMCL3524	3 genes,3 taxa	0	1	1	1	--	W909_RS06195	WYU_RS0108320	J134_RS12760	membrane protein
ORTHOMCL3523	3 genes,3 taxa	0	1	1	1	--	W909_RS06200	WYU_RS0108315	J134_RS12755	hypothetical protein
ORTHOMCL3522	3 genes,3 taxa	0	1	1	1	--	W909_RS06205	WYU_RS0108310	J134_RS12750	hypothetical protein
ORTHOMCL3521	3 genes,3 taxa	0	1	1	1	--	W909_RS06330	WYU_RS0117520	J134_RS12625	hypothetical protein
ORTHOMCL3520	3 genes,3 taxa	0	1	1	1	--	W909_RS06340	WYU_RS0117530	J134_RS12615	plasmid stabilization protein
ORTHOMCL3519	3 genes,3 taxa	0	1	1	1	--	W909_RS06345	WYU_RS0117535	J134_RS12610	plasmid stabilization protei
ORTHOMCL3518	3 genes,3 taxa	0	1	1	1	--	W909_RS06475	WYU_RS0117670	J134_RS12475	hypothetical protein
ORTHOMCL3517	3 genes,3 taxa	0	1	1	1	--	W909_RS06480	WYU_RS0117675	J134_RS12470	methionine ABC transporter ATP-binding protein
ORTHOMCL3516	3 genes,3 taxa	0	1	1	1	--	W909_RS06485	WYU_RS0117680	J134_RS12465	hypothetical protein
ORTHOMCL3515	3 genes,3 taxa	0	1	1	1	--	W909_RS06490	WYU_RS0117685	J134_RS12460	hypothetical protein
ORTHOMCL3513	3 genes,3 taxa	0	1	1	1	--	W909_RS06500	WYU_RS21455	J134_RS12450	hypothetical protein
ORTHOMCL3512	3 genes,3 taxa	0	1	1	1	--	W909_RS06505	WYU_RS0117700	J134_RS12445	hypothetical protein
ORTHOMCL3511	3 genes,3 taxa	0	1	1	1	--	W909_RS06510	WYU_RS0117705	J134_RS12440	3-oxoacyl-ACP reductase
ORTHOMCL3510	3 genes,3 taxa	0	1	1	1	--	W909_RS06515	WYU_RS0117710	J134_RS12435	hypothetical protein
ORTHOMCL3509	3 genes,3 taxa	0	1	1	1	--	W909_RS06520	WYU_RS0117715	J134_RS12430	amidohydrolase
ORTHOMCL3508	3 genes,3 taxa	0	1	1	1	--	W909_RS06535	WYU_RS0117730	J134_RS12415	type I polyketide synthase
ORTHOMCL3507	3 genes,3 taxa	0	1	1	1	--	W909_RS06540	WYU_RS21460	J134_RS12410	hypothetical protein
ORTHOMCL3506	3 genes,3 taxa	0	1	1	1	--	W909_RS06545	WYU_RS0117740	J134_RS12405	hypothetical protein
ORTHOMCL3505	3 genes,3 taxa	0	1	1	1	--	W909_RS06550	WYU_RS0117745	J134_RS12400	hypothetical protein
ORTHOMCL3504	3 genes,3 taxa	0	1	1	1	--	W909_RS06555	WYU_RS0117750	J134_RS12395	hypothetical protein
ORTHOMCL3503	3 genes,3 taxa	0	1	1	1	--	W909_RS06580	WYU_RS0117775	J134_RS12370	GntR family transcriptional regulator
ORTHOMCL3502	3 genes,3 taxa	0	1	1	1	--	W909_RS06585	WYU_RS0117780	J134_RS12365	virulence protein
ORTHOMCL3501	3 genes,3 taxa	0	1	1	1	--	W909_RS06640	WYU_RS0119365	J134_RS12315	hypothetical protein
ORTHOMCL3500	3 genes,3 taxa	0	1	1	1	--	W909_RS06755	WYU_RS0119250	J134_RS12200	LysR family transcriptional regulator
ORTHOMCL3499	3 genes,3 taxa	0	1	1	1	--	W909_RS06760	WYU_RS0119245	J134_RS12195	NADPH:quinone reductase
ORTHOMCL3498	3 genes,3 taxa	0	1	1	1	--	W909_RS06765	WYU_RS0119240	J134_RS12190	antibiotic biosynthesis monooxygenase
ORTHOMCL3497	3 genes,3 taxa	0	1	1	1	--	W909_RS06770	WYU_RS0119235	J134_RS12185	TetR family transcriptional regulator
ORTHOMCL3496	3 genes,3 taxa	0	1	1	1	--	W909_RS06800	WYU_RS0120160	J134_RS12160	HNH endonuclease
ORTHOMCL3495	3 genes,3 taxa	0	1	1	1	--	W909_RS06805	WYU_RS0120165	J134_RS12155	hypothetical protein
ORTHOMCL3494	3 genes,3 taxa	0	1	1	1	--	W909_RS06810	WYU_RS0120170	J134_RS12150	hypothetical protein
ORTHOMCL3493	3 genes,3 taxa	0	1	1	1	--	W909_RS06840	WYU_RS0118155	J134_RS12120	acetaldehyde dehydrogenase
ORTHOMCL3492	3 genes,3 taxa	0	1	1	1	--	W909_RS06845	WYU_RS0118160	J134_RS12115	4-hydroxy-2-oxovalerate aldolase
ORTHOMCL3491	3 genes,3 taxa	0	1	1	1	--	W909_RS06850	WYU_RS0118165	J134_RS12110	hypothetical protein
ORTHOMCL3490	3 genes,3 taxa	0	1	1	1	--	W909_RS06855	WYU_RS0118170	J134_RS12105	chemotaxis protein CheX
ORTHOMCL3489	3 genes,3 taxa	0	1	1	1	--	W909_RS06860	WYU_RS0118175	J134_RS12100	hypothetical protein
ORTHOMCL3488	3 genes,3 taxa	0	1	1	1	--	W909_RS06865	WYU_RS0118180	J134_RS12095	hypothetical protein
ORTHOMCL3487	3 genes,3 taxa	0	1	1	1	--	W909_RS06870	WYU_RS0118185	J134_RS12090	hypothetical protein
ORTHOMCL3486	3 genes,3 taxa	0	1	1	1	--	W909_RS06890	WYU_RS0118205	J134_RS12075	hypothetical protein
ORTHOMCL3536	3 genes,3 taxa	0	1	1	1	--	W909_RS07045	WYU_RS0118365	J134_RS13205	hypothetical protein
ORTHOMCL3535	3 genes,3 taxa	0	1	1	1	--	W909_RS07235	WYU_RS0119740	J134_RS13030	hypothetical protein
ORTHOMCL3534	3 genes,3 taxa	0	1	1	1	--	W909_RS07240	WYU_RS0119735	J134_RS13025	MULTISPECIES: transcriptional regulator
ORTHOMCL3572	3 genes,3 taxa	0	1	1	1	--	W909_RS07600	WYU_RS0112680	J134_RS15825	hypothetical protein
ORTHOMCL3602	3 genes,3 taxa	0	1	1	1	--	W909_RS07770	WYU_RS0112305	J134_RS21075	hypothetical protein
ORTHOMCL3571	3 genes,3 taxa	0	1	1	1	--	W909_RS07820	WYU_RS0112250	J134_RS15425	acetyltransferase
ORTHOMCL3570	3 genes,3 taxa	0	1	1	1	--	W909_RS07850	WYU_RS0112215	J134_RS15375	integrase
ORTHOMCL3573	3 genes,3 taxa	0	1	1	1	--	W909_RS08375	WYU_RS0119480	J134_RS16230	amidohydrolase
ORTHOMCL3466	3 genes,3 taxa	0	1	1	1	--	W909_RS08685	WYU_RS0104575	J134_RS11640	hypothetical protein
ORTHOMCL3465	3 genes,3 taxa	0	1	1	1	--	W909_RS08695	WYU_RS0104585	J134_RS11630	phage tail protein
ORTHOMCL3464	3 genes,3 taxa	0	1	1	1	--	W909_RS08700	WYU_RS0104590	J134_RS11625	phage tail protein
ORTHOMCL3463	3 genes,3 taxa	0	1	1	1	--	W909_RS08705	WYU_RS0104595	J134_RS11620	hypothetical protein
ORTHOMCL3462	3 genes,3 taxa	0	1	1	1	--	W909_RS08710	WYU_RS0104605	J134_RS11615	hypothetical protein
ORTHOMCL3461	3 genes,3 taxa	0	1	1	1	--	W909_RS08715	WYU_RS0104610	J134_RS11610	hypothetical protein
ORTHOMCL3460	3 genes,3 taxa	0	1	1	1	--	W909_RS08720	WYU_RS0104615	J134_RS11605	type VI secretion protein
ORTHOMCL3459	3 genes,3 taxa	0	1	1	1	--	W909_RS08725	WYU_RS0104620	J134_RS11600	hypothetical protein
ORTHOMCL58	5 genes,3 taxa	0	2	2	1	--	W909_RS08730;W909_RS08735	WYU_RS0104625;WYU_RS0104630	J134_RS11595	hypothetical protein
ORTHOMCL3458	3 genes,3 taxa	0	1	1	1	--	W909_RS08740	WYU_RS0104635	J134_RS11590	hypothetical protein
ORTHOMCL3457	3 genes,3 taxa	0	1	1	1	--	W909_RS08745	WYU_RS0104640	J134_RS11585	hypothetical protein
ORTHOMCL3456	3 genes,3 taxa	0	1	1	1	--	W909_RS08750	WYU_RS0104645	J134_RS11580	hypothetical protein
ORTHOMCL3455	3 genes,3 taxa	0	1	1	1	--	W909_RS08755	WYU_RS0104650	J134_RS11575	hypothetical protein
ORTHOMCL3454	3 genes,3 taxa	0	1	1	1	--	W909_RS08760	WYU_RS0104655	J134_RS11570	hypothetical protein
ORTHOMCL3453	3 genes,3 taxa	0	1	1	1	--	W909_RS08765	WYU_RS0104660	J134_RS11565	hypothetical protein
ORTHOMCL3452	3 genes,3 taxa	0	1	1	1	--	W909_RS08965	WYU_RS0104865	J134_RS11365	hypothetical protein
ORTHOMCL3451	3 genes,3 taxa	0	1	1	1	--	W909_RS09445	WYU_RS21125	J134_RS10830	hypothetical protein
ORTHOMCL3450	3 genes,3 taxa	0	1	1	1	--	W909_RS09680	WYU_RS0105605	J134_RS10595	hypothetical protein
ORTHOMCL3449	3 genes,3 taxa	0	1	1	1	--	W909_RS09685	WYU_RS0105610	J134_RS10590	TetR family transcriptional regulator
ORTHOMCL3448	3 genes,3 taxa	0	1	1	1	--	W909_RS09725	WYU_RS0105650	J134_RS10550	autotransporter
ORTHOMCL3447	3 genes,3 taxa	0	1	1	1	--	W909_RS09730	WYU_RS0105655	J134_RS10545	hypothetical protein
ORTHOMCL3446	3 genes,3 taxa	0	1	1	1	--	W909_RS09735	WYU_RS0105660	J134_RS10540	hypothetical protein
ORTHOMCL3589	3 genes,3 taxa	0	1	1	1	--	W909_RS10305	WYU_RS21150	J134_RS19560
ORTHOMCL3569	3 genes,3 taxa	0	1	1	1	--	W909_RS10345	WYU_RS0106280	J134_RS15060	addiction module antitoxin
ORTHOMCL3377	3 genes,3 taxa	0	1	1	1	--	W909_RS10350	WYU_RS0106285	J134_RS00050	MULTISPECIES: type I addiction module toxin, SymE family, partial
ORTHOMCL3568	3 genes,3 taxa	0	1	1	1	--	W909_RS10375	WYU_RS0110940	J134_RS15040	hemolysin activator protein
ORTHOMCL3567	3 genes,3 taxa	0	1	1	1	--	W909_RS10380	WYU_RS0110945	J134_RS15035	Harpin hrpN
ORTHOMCL3566	3 genes,3 taxa	0	1	1	1	--	W909_RS10385	WYU_RS0110950	J134_RS15030	hypothetical protein
ORTHOMCL3565	3 genes,3 taxa	0	1	1	1	--	W909_RS10390	WYU_RS0110955	J134_RS15025	hypothetical protein
ORTHOMCL3564	3 genes,3 taxa	0	1	1	1	--	W909_RS10395	WYU_RS0110960	J134_RS15020	EscC/YscC/HrcC family type III secretion system outer membrane ring protein
ORTHOMCL3563	3 genes,3 taxa	0	1	1	1	--	W909_RS10400	WYU_RS0110965	J134_RS15015	hypothetical protein
ORTHOMCL3562	3 genes,3 taxa	0	1	1	1	--	W909_RS10405	WYU_RS0110970	J134_RS15010	HPr kinase
ORTHOMCL3561	3 genes,3 taxa	0	1	1	1	--	W909_RS10420	WYU_RS0110985	J134_RS14995	hypothetical protein
ORTHOMCL3560	3 genes,3 taxa	0	1	1	1	--	W909_RS10425	WYU_RS0110990	J134_RS14990	EscJ/YscJ/HrcJ family type III secretion inner membrane ring protein
ORTHOMCL3559	3 genes,3 taxa	0	1	1	1	--	W909_RS10430	WYU_RS0110995	J134_RS14985	HPr kinase
ORTHOMCL3558	3 genes,3 taxa	0	1	1	1	--	W909_RS10435	WYU_RS0111000	J134_RS14980	hypothetical protein
ORTHOMCL3557	3 genes,3 taxa	0	1	1	1	--	W909_RS10440	WYU_RS0111005	J134_RS14975	ATPase AAA
ORTHOMCL3556	3 genes,3 taxa	0	1	1	1	--	W909_RS10445	WYU_RS0111010	J134_RS14970	DNA-binding response regulator
ORTHOMCL3555	3 genes,3 taxa	0	1	1	1	--	W909_RS10450	WYU_RS0111015	J134_RS14965	sensor kinase
ORTHOMCL3554	3 genes,3 taxa	0	1	1	1	--	W909_RS10455	WYU_RS0111020	J134_RS14960	RNA polymerase sigma factor
ORTHOMCL3553	3 genes,3 taxa	0	1	1	1	--	W909_RS10460	WYU_RS0111025	J134_RS14955	SepL/TyeA/HrpJ family type III secretion system gatekeeper
ORTHOMCL3552	3 genes,3 taxa	0	1	1	1	--	W909_RS10465	WYU_RS0111030	J134_RS14950	EscV/YscV/HrcV family type III secretion system export apparatus protein
ORTHOMCL3551	3 genes,3 taxa	0	1	1	1	--	W909_RS10470	WYU_RS0111035	J134_RS14945	EscD/YscD/HrpQ family type III secretion system inner membrane ring protein
ORTHOMCL3550	3 genes,3 taxa	0	1	1	1	--	W909_RS10475	WYU_RS0111040	J134_RS14940	EscN/YscN/HrcN family type III secretion system ATPase
ORTHOMCL3549	3 genes,3 taxa	0	1	1	1	--	W909_RS10480	WYU_RS0111045	J134_RS14935	hypothetical protein
ORTHOMCL3548	3 genes,3 taxa	0	1	1	1	--	W909_RS10485	WYU_RS0111050	J134_RS14930	hypothetical protein
ORTHOMCL3547	3 genes,3 taxa	0	1	1	1	--	W909_RS10490	WYU_RS0111055	J134_RS14925	aldolase
ORTHOMCL3546	3 genes,3 taxa	0	1	1	1	--	W909_RS10495	WYU_RS0111060	J134_RS14920	EscR/YscR/HrcR family type III secretion system export apparatus protein
ORTHOMCL3545	3 genes,3 taxa	0	1	1	1	--	W909_RS10500	WYU_RS0111065	J134_RS14915	EscS/YscS/HrcS family type III secretion system export apparatus protein
ORTHOMCL3544	3 genes,3 taxa	0	1	1	1	--	W909_RS10505	WYU_RS0111070	J134_RS14910	EscT/YscT/HrcT family type III secretion system export apparatus protein
ORTHOMCL3543	3 genes,3 taxa	0	1	1	1	--	W909_RS10510	WYU_RS0111075	J134_RS14905	EscU/YscU/HrcU family type III secretion system export apparatus switch protein
ORTHOMCL3542	3 genes,3 taxa	0	1	1	1	--	W909_RS10620	WYU_RS0111190	J134_RS14795	tautomerase
ORTHOMCL3541	3 genes,3 taxa	0	1	1	1	--	W909_RS10625	WYU_RS0111195	J134_RS14790	MarR family transcriptional regulator
ORTHOMCL3540	3 genes,3 taxa	0	1	1	1	--	W909_RS10655	WYU_RS0111225	J134_RS14760	2-enoate reductase
ORTHOMCL3539	3 genes,3 taxa	0	1	1	1	--	W909_RS10660	WYU_RS0111230	J134_RS14755	TetR family transcriptional regulator
ORTHOMCL3538	3 genes,3 taxa	0	1	1	1	--	W909_RS10810	WYU_RS0111395	J134_RS14605	phage tail protein
ORTHOMCL3537	3 genes,3 taxa	0	1	1	1	--	W909_RS11080	WYU_RS0111690	J134_RS14335	hypothetical protein
ORTHOMCL3468	3 genes,3 taxa	0	1	1	1	--	W909_RS12550	WYU_RS0103355	J134_RS11890	MULTISPECIES: transcriptional regulator
ORTHOMCL3469	3 genes,3 taxa	0	1	1	1	--	W909_RS12555	WYU_RS0103360	J134_RS11895	hypothetical protein
ORTHOMCL3470	3 genes,3 taxa	0	1	1	1	--	W909_RS12560	WYU_RS0103365	J134_RS11900	transcriptional regulator
ORTHOMCL3471	3 genes,3 taxa	0	1	1	1	--	W909_RS12565	WYU_RS0103370	J134_RS11905	MULTISPECIES: transcriptional regulator
ORTHOMCL3472	3 genes,3 taxa	0	1	1	1	--	W909_RS12575	WYU_RS0103380	J134_RS11915	hypothetical protein
ORTHOMCL3473	3 genes,3 taxa	0	1	1	1	--	W909_RS12580	WYU_RS0103385	J134_RS11920	MULTISPECIES: C4-type zinc finger protein, DksA/TraR family
ORTHOMCL3474	3 genes,3 taxa	0	1	1	1	--	W909_RS12595	WYU_RS0103400	J134_RS11940	hypothetical protein
ORTHOMCL3475	3 genes,3 taxa	0	1	1	1	--	W909_RS12600	WYU_RS0103405	J134_RS11945	transglycosylase
ORTHOMCL3476	3 genes,3 taxa	0	1	1	1	--	W909_RS12605	WYU_RS0103410	J134_RS11950	MULTISPECIES: conjugal transfer protein
ORTHOMCL3477	3 genes,3 taxa	0	1	1	1	--	W909_RS12610	WYU_RS0103415	J134_RS11955	ATPase
ORTHOMCL3478	3 genes,3 taxa	0	1	1	1	--	W909_RS12615	WYU_RS0103420	J134_RS11960	TriD protein
ORTHOMCL3479	3 genes,3 taxa	0	1	1	1	--	W909_RS12625	WYU_RS0103440	J134_RS11970	membrane protein
ORTHOMCL3480	3 genes,3 taxa	0	1	1	1	--	W909_RS12630	WYU_RS0103445	J134_RS11975	P-type conjugative transfer protein VirB9
ORTHOMCL3481	3 genes,3 taxa	0	1	1	1	--	W909_RS12635	WYU_RS0103450	J134_RS11980	membrane protein
ORTHOMCL3482	3 genes,3 taxa	0	1	1	1	--	W909_RS12640	WYU_RS0103455	J134_RS11985	P-type DNA transfer ATPase VirB11
ORTHOMCL3483	3 genes,3 taxa	0	1	1	1	--	W909_RS12645	WYU_RS0103460	J134_RS11990	Killer protein
ORTHOMCL3484	3 genes,3 taxa	0	1	1	1	--	W909_RS12655	WYU_RS21080	J134_RS11995	molybdopterin-guanine dinucleotide biosynthesis protein MobB
ORTHOMCL3485	3 genes,3 taxa	0	1	1	1	--	W909_RS12660	WYU_RS0103470	J134_RS12000	hypothetical protein
ORTHOMCL3408	3 genes,3 taxa	0	1	1	1	--	W909_RS12720	WYU_RS0103530	J134_RS03605	RNA-dependent DNA polymerase
ORTHOMCL3443	3 genes,3 taxa	0	1	1	1	--	W909_RS12815	WYU_RS0103635	J134_RS09350	methyl-accepting chemotaxis protein
ORTHOMCL3444	3 genes,3 taxa	0	1	1	1	--	W909_RS13020	WYU_RS0103865	J134_RS09560	hypothetical protein
ORTHOMCL3420	3 genes,3 taxa	0	1	1	1	--	W909_RS13125	WYU_RS0103970	J134_RS04465	transcriptional regulator
ORTHOMCL3419	3 genes,3 taxa	0	1	1	1	--	W909_RS13130	WYU_RS0103975	J134_RS04460	iron ABC transporter substrate-binding protein
ORTHOMCL3418	3 genes,3 taxa	0	1	1	1	--	W909_RS13135	WYU_RS0103980	J134_RS04455	hypothetical protein
ORTHOMCL3417	3 genes,3 taxa	0	1	1	1	--	W909_RS13140	WYU_RS0103985	J134_RS04450	spermidine/putrescine ABC transporter ATP-binding protein
ORTHOMCL3416	3 genes,3 taxa	0	1	1	1	--	W909_RS13145	WYU_RS0103990	J134_RS04445	inositol monophosphatase
ORTHOMCL3415	3 genes,3 taxa	0	1	1	1	--	W909_RS13280	WYU_RS0104130	J134_RS04310	malate:quinone oxidoreductase
ORTHOMCL3414	3 genes,3 taxa	0	1	1	1	--	W909_RS13490	WYU_RS0104345	J134_RS04090	hypothetical protein
ORTHOMCL3413	3 genes,3 taxa	0	1	1	1	--	W909_RS13505	WYU_RS0117015	J134_RS04075	plasmid maintenance protein
ORTHOMCL3412	3 genes,3 taxa	0	1	1	1	--	W909_RS13555	WYU_RS21410	J134_RS04025	nuclease
ORTHOMCL3411	3 genes,3 taxa	0	1	1	1	--	W909_RS13590	WYU_RS0116930	J134_RS03990	hypothetical protein
ORTHOMCL3410	3 genes,3 taxa	0	1	1	1	--	W909_RS13645	WYU_RS0116875	J134_RS03935	hypothetical protein
ORTHOMCL3409	3 genes,3 taxa	0	1	1	1	--	W909_RS13825	WYU_RS0116690	J134_RS03760	DUF4879 domain-containing protein
ORTHOMCL3580	3 genes,3 taxa	0	1	1	1	--	W909_RS14055	WYU_RS0116450	J134_RS18140	histidine kinase
ORTHOMCL3579	3 genes,3 taxa	0	1	1	1	--	W909_RS14060	WYU_RS0116445	J134_RS18135	histidine kinase
ORTHOMCL3578	3 genes,3 taxa	0	1	1	1	--	W909_RS14065	WYU_RS0116440	J134_RS18130	response regulator
ORTHOMCL3577	3 genes,3 taxa	0	1	1	1	--	W909_RS14070	WYU_RS0116435	J134_RS18125	transcriptional regulator
ORTHOMCL3576	3 genes,3 taxa	0	1	1	1	--	W909_RS14835	WYU_RS0107600	J134_RS17490	NADPH:quinone reductase
ORTHOMCL3575	3 genes,3 taxa	0	1	1	1	--	W909_RS15040	WYU_RS0107395	J134_RS17285	hypothetical protein
ORTHOMCL3574	3 genes,3 taxa	0	1	1	1	--	W909_RS15225	WYU_RS0107210	J134_RS17070	GntR family transcriptional regulator
ORTHOMCL3445	3 genes,3 taxa	0	1	1	1	--	W909_RS15870	WYU_RS0100560	J134_RS09670	PTS beta-glucoside transporter subunit EIIBCA
ORTHOMCL3588	3 genes,3 taxa	0	1	1	1	--	W909_RS16530	WYU_RS0101240	J134_RS18730	hypothetical protein
ORTHOMCL3587	3 genes,3 taxa	0	1	1	1	--	W909_RS16805	WYU_RS21020	J134_RS18460	hypothetical protein
ORTHOMCL3586	3 genes,3 taxa	0	1	1	1	--	W909_RS16810	WYU_RS0101530	J134_RS18455	hypothetical protein
ORTHOMCL3585	3 genes,3 taxa	0	1	1	1	--	W909_RS16815	WYU_RS0101535	J134_RS18450	hypothetical protein
ORTHOMCL3584	3 genes,3 taxa	0	1	1	1	--	W909_RS16820	WYU_RS0101540	J134_RS18445	hypothetical protein
ORTHOMCL3583	3 genes,3 taxa	0	1	1	1	--	W909_RS16825	WYU_RS0101545	J134_RS18440	hypothetical protein
ORTHOMCL3582	3 genes,3 taxa	0	1	1	1	--	W909_RS16830	WYU_RS0101550	J134_RS18435	hypothetical protein
ORTHOMCL3581	3 genes,3 taxa	0	1	1	1	--	W909_RS16945	WYU_RS0101665	J134_RS18320	hypothetical protein
ORTHOMCL3392	3 genes,3 taxa	0	1	1	1	--	W909_RS17185	WYU_RS0101910	J134_RS00350	[acyl-carrier-protein] S-malonyltransferase [Dickeya zeae]
ORTHOMCL3391	3 genes,3 taxa	0	1	1	1	--	W909_RS17195	WYU_RS0101920	J134_RS00340	permease
ORTHOMCL3390	3 genes,3 taxa	0	1	1	1	--	W909_RS17200	WYU_RS0101925	J134_RS00335	hypothetical protein
ORTHOMCL3389	3 genes,3 taxa	0	1	1	1	--	W909_RS17215	WYU_RS0101940	J134_RS00320	hypothetical protein
ORTHOMCL3388	3 genes,3 taxa	0	1	1	1	--	W909_RS17220	WYU_RS0101945	J134_RS00315	hypothetical protein
ORTHOMCL3387	3 genes,3 taxa	0	1	1	1	--	W909_RS17225	WYU_RS0101950	J134_RS00310	hypothetical protein
ORTHOMCL3386	3 genes,3 taxa	0	1	1	1	--	W909_RS17235	WYU_RS0101960	J134_RS00300	luciferase
ORTHOMCL48	6 genes,3 taxa	0	2	2	2	--	W909_RS17240;W909_RS17250	WYU_RS0101965;WYU_RS0101975	J134_RS00285;J134_RS00295	6-methylsalicylic acid synthase
ORTHOMCL3385	3 genes,3 taxa	0	1	1	1	--	W909_RS17245	WYU_RS0101970	J134_RS00290	monooxygenase
ORTHOMCL3384	3 genes,3 taxa	0	1	1	1	--	W909_RS17255	WYU_RS0101980	J134_RS00280	hypothetical protein
ORTHOMCL3383	3 genes,3 taxa	0	1	1	1	--	W909_RS17260	WYU_RS0101985	J134_RS00275	poly(3-hydroxyalkanoate) depolymerase
ORTHOMCL3382	3 genes,3 taxa	0	1	1	1	--	W909_RS17265	WYU_RS0101990	J134_RS00270	3-hydroxy-3-methylglutaryl-ACP synthase
ORTHOMCL3381	3 genes,3 taxa	0	1	1	1	--	W909_RS17270	WYU_RS0101995	J134_RS00265	enoyl-CoA hydratase
ORTHOMCL3380	3 genes,3 taxa	0	1	1	1	--	W909_RS17275	WYU_RS0102000	J134_RS00260	enoyl-CoA hydratase
ORTHOMCL3379	3 genes,3 taxa	0	1	1	1	--	W909_RS17280	WYU_RS0102005	J134_RS00255	hypothetical protein
ORTHOMCL3378	3 genes,3 taxa	0	1	1	1	--	W909_RS17285	WYU_RS0102010	J134_RS00250	transposase
ORTHOMCL3422	3 genes,3 taxa	0	1	1	1	--	W909_RS18045	WYU_RS0114355	J134_RS05270	hypothetical protein
ORTHOMCL3421	3 genes,3 taxa	0	1	1	1	--	W909_RS18050	WYU_RS0114350	J134_RS05265	hypothetical protein
ORTHOMCL3442	3 genes,3 taxa	0	1	1	1	--	W909_RS18780	WYU_RS0113725	J134_RS08605	tail fiber assembly protein
ORTHOMCL3441	3 genes,3 taxa	0	1	1	1	--	W909_RS19110	WYU_RS0113370	J134_RS08275	hypothetical protein
ORTHOMCL3592	3 genes,3 taxa	0	1	1	1	--	W909_RS19785	WYU_RS21955	J134_RS20420	hypothetical protein
ORTHOMCL3514	3 genes,3 taxa	0	1	1	1	--	W909_RS19800	WYU_RS21945	J134_RS12455	type I polyketide synthase
ORTHOMCL3593	3 genes,3 taxa	0	1	1	1	--	W909_RS19815	WYU_RS21885	J134_RS20440	hypothetical protein
ORTHOMCL3598	3 genes,3 taxa	0	1	1	1	--	W909_RS19960	WYU_RS22325	J134_RS20750	zinc-ribbon domain-containing protein
ORTHOMCL3597	3 genes,3 taxa	0	1	1	1	--	W909_RS19985	WYU_RS22300	J134_RS20725	DUF4102 domain-containing protein
ORTHOMCL3601	3 genes,3 taxa	0	1	1	1	--	W909_RS20205	WYU_RS22350	J134_RS20985	hypothetical protein
ORTHOMCL3600	3 genes,3 taxa	0	1	1	1	--	W909_RS20275	WYU_RS22105	J134_RS20895	MULTISPECIES: hypothetical protein
ORTHOMCL3599	3 genes,3 taxa	0	1	1	1	--	W909_RS20350	WYU_RS21990	J134_RS20830	hypothetical protein
ORTHOMCL3603	3 genes,3 taxa	0	1	1	1	--	W909_RS20390	WYU_RS22030	J134_RS21130	hypothetical protein
ORTHOMCL3596	3 genes,3 taxa	0	1	1	1	--	W909_RS20410	WYU_RS22445	J134_RS20685	Hcp family type VI secretion system effector
ORTHOMCL3595	3 genes,3 taxa	0	1	1	1	--	W909_RS20415	WYU_RS22440	J134_RS20680	hypothetical protein
ORTHOMCL3604	3 genes,3 taxa	0	1	1	1	--	W909_RS20540	WYU_RS22975	J134_RS21250	hypothetical protein
ORTHOMCL3607	3 genes,3 taxa	0	1	1	1	--	W909_RS20555	WYU_RS22945	J134_RS21355	4\'-phosphopantetheinyl transferase superfamily protein
ORTHOMCL3606	3 genes,3 taxa	0	1	1	1	--	W909_RS20580	WYU_RS22835	J134_RS21340	DUF4157 domain-containing protein
ORTHOMCL3605	3 genes,3 taxa	0	1	1	1	--	W909_RS20600	WYU_RS22855	J134_RS21335	hypothetical protein
ORTHOMCL3608	3 genes,3 taxa	0	1	1	1	--	W909_RS20625	WYU_RS22815	J134_RS21375	MULTISPECIES: hypothetical protein
